# Supplementary material for: Differential Oral Microbial Input Determines Two Microbiota Pneumo‐Types Associated with Health Status
Source: Adv Sci (Weinh). 2022 Aug 28;9(32):2203115. doi: 10.1002/advs.202203115 (PMC9661847; doi:10.1002/advs.202203115)
Supplement: Supplementary file 2 — Supplemental Table 1 [file ADVS-9-2203115-s005.xlsx]

## Sheet: CT
ID	SourceTracker_group	DMM_group
HC001B	HOIT	type1
HC003B	HOIT	type1
HC004B	HOIT	type1
HC005B	HOIT	type1
HC006B	LOIT	type2
HC007B	LOIT	type2
HC008B	LOIT	type2
HC009B	HOIT	type1
HC010B	HOIT	type1
HC011B	HOIT	type1
HC012B	LOIT	type2
HC013B	HOIT	type1
HC014B	HOIT	type1
HC020B	HOIT	type1
HC021B	HOIT	type1
HC022B	HOIT	type1
HC023B	HOIT	type1
HC024B	HOIT	type1
HC025B	LOIT	type2
HC026B	HOIT	type1
HC027B	HOIT	type1
HC028B	HOIT	type1
HC029B	LOIT	type2
HC030B	LOIT	type1
HC031B	HOIT	type1
HC032B	HOIT	type1
HC034B	HOIT	type1
HC035B	LOIT	type2
HC036B	HOIT	type1
HC037B	HOIT	type1
HC038B	HOIT	type1
HC039B	HOIT	type1
LC001R	HOIT	type1
LC002L	HOIT	type1
LC006R	HOIT	type1
LC008L	HOIT	type1
LC009R	HOIT	type1
LC011R	LOIT	type2
LC012R	LOIT	type2
LC014L	HOIT	type1
LC016R	LOIT	type2
LC018R	LOIT	type2
LC020L	HOIT	type1
LC022R	HOIT	type1
LC025R	HOIT	type1
LC029R	HOIT	type1
LC030R	LOIT	type2
LC031R	LOIT	type2
LC033R	HOIT	type1
LC035L	LOIT	type2
LC036R	HOIT	type1
LC038L	HOIT	type1
LC039R	HOIT	type1
LC042L	HOIT	type2
LC043L	LOIT	type2
LC044R	HOIT	type1
LC045R	HOIT	type1
LC048R	HOIT	type1
LC051L	HOIT	type1
LC052R	LOIT	type1
LC053L	LOIT	type2
LC054R	LOIT	type2
LC058R	HOIT	type1
LC059R	HOIT	type1
LC063R	HOIT	type1
LC064R	HOIT	type1
LC065R	HOIT	type1
LC067R	HOIT	type1
LC068L	HOIT	type1
LC069R	HOIT	type1
LC075R	HOIT	type1
LC080L	HOIT	type1
LC081R	HOIT	type1
LC082R	HOIT	type1
LC084R	HOIT	type1
LC085R	HOIT	type1
LC086R	HOIT	type1
LC087R	HOIT	type1
LC088R	HOIT	type1
LC089L	LOIT	type2
LC090L	LOIT	type2
LC091R	LOIT	type2
LC092R	HOIT	type1
LC094L	HOIT	type1
LC095R	HOIT	type1
LC096R	HOIT	type1
LC097R	LOIT	type2
LC098L	HOIT	type1
LC099L	HOIT	type1
LC101L	LOIT	type2
LC102R	HOIT	type1
LC108R	HOIT	type1
LC109R	HOIT	type1
LC110R	LOIT	type1
LC116R	LOIT	type2
LC119R	HOIT	type1
LC120R	HOIT	type1
LC121R	LOIT	type2
LC123R	LOIT	type2
