# Supplementary material for: Differential Oral Microbial Input Determines Two Microbiota Pneumo‐Types Associated with Health Status
Source: Adv Sci (Weinh). 2022 Aug 28;9(32):2203115. doi: 10.1002/advs.202203115 (PMC9661847; doi:10.1002/advs.202203115)
Supplement: Supplementary file 3 — Supplemental Table 2 [file ADVS-9-2203115-s006.xlsx]

## Sheet: Genus
ANCOM					LEfSe
Genus	W_value	Enrich_group			Genus	log10(LDA)	Enrich_group
g_Prevotella 7	129	HOIT			g_Prevotella 7	4.55476	HOIT
g_Fusobacterium	118	HOIT			g_Neisseria	4.54072	HOIT
g_Oribacterium	111	HOIT			g_Veillonella	4.18448	HOIT
g_Veillonella	110	HOIT			g_Haemophilus	4.16551	HOIT
g_Leptotrichia	108	HOIT			g_Prevotella	4.14922	HOIT
g_Prevotella 6	107	HOIT			g_Porphyromonas	4.09535	HOIT
g_Prevotella	106	HOIT			g_Alloprevotella	4.08706	HOIT
g_Lachnoanaerobaculum	106	HOIT			g_Fusobacterium	4.08476	HOIT
g_Porphyromonas	105	HOIT			g_Rothia	3.93083	HOIT
g_Solobacterium	105	HOIT			g_Leptotrichia	3.85508	HOIT
g_Peptostreptococcus	103	HOIT			g_Gemella	3.8441	HOIT
g_Granulicatella	103	HOIT			g_Granulicatella	3.77801	HOIT
g_Neisseria	102	HOIT			g_Peptostreptococcus	3.74438	HOIT
g_[Eubacterium] nodatum group	102	HOIT			g_Campylobacter	3.72943	HOIT
g_Catonella	101	HOIT			g_Treponema 2	3.68066	HOIT
g_Campylobacter	100	HOIT			g_Parvimonas	3.62431	HOIT
g_Gemella	99	HOIT			g_Brevundimonas	-3.64961	LOIT
g_Prevotella 2	99	HOIT			g_Bacillus	-3.6832	LOIT
g_Rothia	97	HOIT			g_Ralstonia	-3.68681	LOIT
g_Haemophilus	97	HOIT			g_Prevotella 9	-3.69601	LOIT
g_Pseudomonas	129	LOIT			g_Elizabethkingia	-3.71538	LOIT
g_Acinetobacter	128	LOIT			g_Corynebacterium 1	-3.77947	LOIT
g_Brevundimonas	117	LOIT			g_Acinetobacter	-3.95643	LOIT
g_Pedobacter	114	LOIT			g_Pseudomonas	-4.05703	LOIT
g_Family XIII UCG-001	109	LOIT
g_Bradyrhizobium	108	LOIT
g_Fretibacterium	106	LOIT
g_Stomatobaculum	105	LOIT
g_Peptococcus	105	LOIT
g_Bulleidia	104	LOIT
g_Clostridiales bacterium canine oral taxon 162	102	LOIT
g_F0058	101	LOIT
g_Prevotella 9	100	LOIT
g_Mogibacterium	100	LOIT
g_Johnsonella	100	LOIT
g_[Eubacterium] yurii group	100	LOIT
g_Defluviitaleaceae UCG-011	100	LOIT
g_Phocaeicola	100	LOIT
g_Sphingomonas	99	LOIT
g_Bacillus	96	LOIT

## Sheet: Species
ANCOM				LEfSe
Species	W_value	Enrich_group		Species	log10(LDA)	Enrich_group
s__Prevotella_melaninogenica	383	HOIT		s__Prevotella_melaninogenica	4.56752	HOIT
s__Neisseria_subflava	381	HOIT		s__Neisseria_subflava	4.43156	HOIT
s__Neisseria_mucosa	379	HOIT		s__Neisseria_mucosa	4.24939	HOIT
s__Haemophilus_parainfluenzae	371	HOIT		s__Prevotella_jejuni	4.22816	HOIT
s__Veillonella_atypica	369	HOIT		s__Prevotella_intermedia	4.18038	HOIT
s__Prevotella_jejuni	369	HOIT		s__Haemophilus_parainfluenzae	4.16518	HOIT
s__Streptococcus_sp._oral_taxon_061	365	HOIT		s__Rothia_mucilaginosa	4.09304	HOIT
s__Streptococcus_oralis	365	HOIT		s__Streptococcus_mitis	3.96886	HOIT
s__Rothia_mucilaginosa	365	HOIT		s__Neisseria_flavescens	3.92951	HOIT
s__Prevotella_intermedia	364	HOIT		s__Schaalia_odontolytica	3.91	HOIT
s__Neisseria_flavescens	362	HOIT		s__Veillonella_atypica	3.88891	HOIT
s__Neisseria_meningitidis	361	HOIT		s__Fusobacterium_pseudoperiodonticum	3.81809	HOIT
s__Prevotella_oris	361	HOIT		s__Porphyromonas_gingivalis	3.79988	HOIT
s__Fusobacterium_pseudoperiodonticum	360	HOIT		s__Streptococcus_oralis	3.79284	HOIT
s__Prevotella_sp._oral_taxon_299	356	HOIT		s__Fusobacterium_nucleatum	3.78959	HOIT
s__Streptococcus_sp._oral_taxon_431	356	HOIT		s__Neisseria_meningitidis	3.75414	HOIT
s__Veillonella_parvula	355	HOIT		s__Prevotella_oris	3.7254	HOIT
s__Schaalia_odontolytica	355	HOIT		s__Streptococcus_sp._oral_taxon_061	3.69827	HOIT
s__[Eubacterium]_sulci	354	HOIT		s__Veillonella_dispar	3.69685	HOIT
s__Veillonella_sp._T1_7	354	HOIT		s__Veillonella_sp._T1_7	3.66344	HOIT
s__Prevotella_scopos	353	HOIT		s__Neisseria_elongata	3.65911	HOIT
s__Gemella_haemolysans	350	HOIT		s__Prevotella_sp._oral_taxon_299	3.65692	HOIT
s__Fusobacterium_nucleatum	349	HOIT		s__Campylobacter_concisus	3.61106	HOIT
s__Parvimonas_micra	348	HOIT		s__Streptococcus_sp._oral_taxon_431	3.56475	HOIT
s__Veillonella_dispar	347	HOIT		s__Prevotella_scopos	3.55288	HOIT
s__Streptococcus_australis	340	HOIT		s__Prevotella_denticola	3.52488	HOIT
s__Campylobacter_concisus	340	HOIT		s__[Eubacterium]_sulci	3.52071	HOIT
s__Streptococcus_parasanguinis	339	HOIT		s__Bacillus_sp._FJAT_25496	4.81114	LOIT
s__Prevotella_enoeca	338	HOIT		s__Staphylococcus_aureus	4.58514	LOIT
s__Oribacterium_sinus	338	HOIT		s__Haemophilus_influenzae	4.46911	LOIT
s__Tannerella_sp._oral_taxon_HOT_286	334	HOIT		s__Escherichia_coli	4.35375	LOIT
s__Streptococcus_gwangjuense	334	HOIT		s__Prosthecochloris_sp._HL_130_GSB	4.35022	LOIT
s__Streptococcus_sanguinis	332	HOIT		s__Brachyspira_murdochii	3.97034	LOIT
s__Streptococcus_cristatus	332	HOIT		s__Burkholderia_pseudomallei	3.75651	LOIT
s__Haemophilus_haemolyticus	332	HOIT		s__Paraphotobacterium_marinum	3.71251	LOIT
s__Streptococcus_gordonii	331	HOIT
s__Streptococcus_sp._oral_taxon_064	330	HOIT
s__Leptotrichia_wadei	330	HOIT
s__Streptococcus_sp._A12	328	HOIT
s__Leptotrichia_sp._oral_taxon_212	328	HOIT
s__Treponema_sp._OMZ_838	327	HOIT
s__Streptococcus_sp._NPS_308	327	HOIT
s__Streptococcus_sp._116_D4	327	HOIT
s__Streptococcus_sp._1643	326	HOIT
s__Mogibacterium_diversum	326	HOIT
s__Selenomonas_sp._oral_taxon_920	324	HOIT
s__Streptococcus_anginosus	324	HOIT
s__Capnocytophaga_gingivalis	324	HOIT
s__Fusobacterium_hwasookii	323	HOIT
s__Aggregatibacter_aphrophilus	323	HOIT
s__Treponema_sp._OMZ_804	323	HOIT
s__Capnocytophaga_sputigena	322	HOIT
s__Neisseria_elongata	322	HOIT
s__Candidatus_Saccharibacteria_bacterium_oral_taxon_488	321	HOIT
s__Gemella_morbillorum	321	HOIT
s__Fusobacterium_periodonticum	320	HOIT
s__Streptococcus_koreensis	320	HOIT
s__Streptococcus_sp._I_G2	320	HOIT
s__Streptococcus_sp._LPB0220	320	HOIT
s__Prevotella_dentalis	320	HOIT
s__Streptococcus_salivarius	320	HOIT
s__Haemophilus_sp._oral_taxon_036	319	HOIT
s__Streptococcus_sp._I_P16	319	HOIT
s__Campylobacter_showae	319	HOIT
s__Capnocytophaga_leadbetteri	319	HOIT
s__Gemella_sanguinis	319	HOIT
s__Neisseria_gonorrhoeae	318	HOIT
s__Neisseria_lactamica	318	HOIT
s__Haemophilus_influenzae	318	HOIT
s__Leptotrichia_buccalis	317	HOIT
s__Lachnoanaerobaculum_umeaense	317	HOIT
s__Neisseria_cinerea	317	HOIT
s__Streptococcus_milleri	316	HOIT
s__Oribacterium_parvum	316	HOIT
s__Selenomonas_sputigena	316	HOIT
s__Capnocytophaga_sp._FDAARGOS_737	316	HOIT
s__Prevotella_fusca	316	HOIT
s__Atopobium_parvulum	314	HOIT
s__Prevotella_denticola	314	HOIT
s__Streptococcus_mitis	314	HOIT
s__Pauljensenia_hongkongensis	332	LOIT
s__Prevotella_copri	330	LOIT
s__Leptotrichia_trevisanii	330	LOIT
s__Schaalia_meyeri	330	LOIT
s__Capnocytophaga_endodontalis	328	LOIT
s__Streptococcus_viridans	327	LOIT
s__Streptococcus_suis	325	LOIT
s__Streptococcus_thermophilus	323	LOIT
s__Corynebacterium_matruchotii	322	LOIT
s__Haemophilus_pittmaniae	321	LOIT
s__Campylobacter_gracilis	318	LOIT
s__Leptotrichia_hofstadii	317	LOIT
s__Alloprevotella_sp._E39	316	LOIT
s__Oribacterium_sp._oral_taxon_108	316	LOIT
s__Treponema_socranskii	316	LOIT
s__Mogibacterium_pumilum	315	LOIT
s__Lachnospiraceae_bacterium_oral_taxon_500	315	LOIT
s__Veillonella_rodentium	314	LOIT
s__Actinomyces_sp._oral_taxon_171	313	LOIT
