# Supplementary material for: Differential Oral Microbial Input Determines Two Microbiota Pneumo‐Types Associated with Health Status
Source: Adv Sci (Weinh). 2022 Aug 28;9(32):2203115. doi: 10.1002/advs.202203115 (PMC9661847; doi:10.1002/advs.202203115)
Supplement: Supplementary file 5 — Supplemental Table 4 [file ADVS-9-2203115-s004.xlsx]

## Sheet: saliva.roc.species
Importance ranking	Species_ID	Species
1	MGS12996	s__Capnocytophaga_oral_taxon_864
2	MGS12542	s__Streptococcus_gordonii
3	MGS12307	s__Gemella_haemolysans
4	MGS10492	s__Treponema_sp._OMZ_838
5	MGS14704	s__Pseudomonas_aeruginosa
6	MGS13074	s__Prevotella_melaninogenica
7	MGS13041	s__Tannerella_forsythia
8	MGS12539	s__Streptococcus_pyogenes
9	MGS12566	s__Streptococcus_anginosus
Importance ranking	ASV_ID	Genus
1	ASV_1	g_Prevotella 7
2	ASV_18	g_Granulicatella
3	ASV_23	g_Prevotella 7
4	ASV_14	g_Prevotella
5	ASV_11	g_Rothia
6	ASV_4	g_Streptococcus
7	ASV_175	g_Selenomonas 3
8	ASV_78	g_Treponema 2
9	ASV_54	g_Bergeyella
10	ASV_45	g_Prevotella 7
Importance ranking	Genus
1	g_Granulicatella
2	g_Ellin6067
3	g_Prevotella.1
