# Supplementary material for: Differential Oral Microbial Input Determines Two Microbiota Pneumo‐Types Associated with Health Status
Source: Adv Sci (Weinh). 2022 Aug 28;9(32):2203115. doi: 10.1002/advs.202203115 (PMC9661847; doi:10.1002/advs.202203115)
Supplement: Supplementary file 6 — Supplemental Table 5 [file ADVS-9-2203115-s009.xlsx]

## Sheet: tab2
The basic clinical information for patients						The lung function information for patients
	Overall	HOIT	LOIT	p			Overall	HOIT	LOIT	p
hospitalization days (mean (SD))	11.95 (3.33)	12.49 (3.65)	10.68 (1.95)	0.046		FEV1 (mean (SD))	99.66 (19.04)	100.11 (21.23)	98.64 (13.41)	0.8
gender = male (%)	45 ( 46.4)	32 ( 45.7)	13 ( 48.1)	0.795		FEV1.FVC (mean (SD))	94.87 (9.31)	95.05 (10.40)	94.47 (6.48)	0.843
age (mean (SD))	50.61 (12.89)	50.84 (13.78)	50.04 (10.59)	0.811		FVC (mean (SD))	103.28 (17.50)	102.21 (19.38)	105.69 (12.47)	0.513
height (mean (SD))	163.40 (8.78)	163.56 (8.87)	163.00 (8.74)	0.94		PEF (mean (SD))	103.80 (18.97)	104.97 (19.07)	101.17 (19.09)	0.511
weight (mean (SD))	59.89 (11.00)	59.83 (10.98)	60.05 (11.32)	0.972		MEF75 (mean (SD))	97.38 (25.86)	98.42 (25.38)	95.03 (27.60)	0.666
native = Yes (%)	63 ( 76.8)	44 ( 75.9)	19 ( 79.2)	0.933		MEF50 (mean (SD))	79.35 (28.61)	80.80 (28.57)	76.08 (29.37)	0.588
college = Yes (%)	29 ( 36.2)	20 ( 35.1)	9 ( 39.1)	0.923		MEF25 (mean (SD))	65.77 (27.54)	69.67 (29.54)	57.01 (20.61)	0.127
diabetes = Yes (%)	3 ( 3.6)	0 ( 0.0)	3 ( 12.0)	0.039		MEF75.25 (mean (SD))	73.88 (26.73)	76.24 (27.52)	68.55 (24.86)	0.343
hypertension = Yes (%)	8 ( 9.5)	5 ( 8.5)	3 ( 12.0)	0.447		MVV (mean (SD))	103.83 (22.88)	102.78 (22.44)	106.12 (24.39)	0.633
heartdisease = Yes (%)	4 ( 4.7)	4 ( 6.7)	0 ( 0.0)	0.853		TCL (mean (SD))	91.20 (15.29)	91.21 (16.52)	91.20 (13.14)	0.999
gastroenteropathy = Yes (%)	23 ( 27.4)	17 ( 28.8)	6 ( 24.0)	0.365		RV (mean (SD))	99.39 (24.26)	101.17 (24.78)	95.93 (23.66)	0.504
smoking = Yes (%)	39 ( 46.4)	25 ( 42.4)	14 ( 56.0)	0.89		RV.TLC (mean (SD))	104.15 (22.76)	104.30 (25.48)	103.85 (17.10)	0.952
drinking = Yes (%)	21 ( 25.0)	14 ( 23.7)	7 ( 28.0)	1		FRC (mean (SD))	101.03 (21.64)	102.13 (22.46)	98.90 (20.55)	0.645
TNM stage (%)						FRC.TLC (mean (SD))	109.41 (15.60)	109.87 (16.00)	108.51 (15.29)	0.788
IA	41 ( 74.5)	30 ( 73.2)	11 ( 78.6)	0.4409		DLCO.SB (mean (SD))	86.54 (14.44)	83.50 (14.83)	92.42 (12.01)	0.039
IB	5 ( 9.1)	4 ( 9.8)	1 ( 7.1)			DLCO.VA (mean (SD))	98.09 (18.66)	94.31 (19.51)	105.38 (14.91)	0.043
IIA	1 ( 1.8)	1 ( 2.4)	0 ( 0.0)
IIB	2 ( 3.6)	1 ( 2.4)	1 ( 7.1)
IIIA	3 ( 5.5)	2 ( 4.9)	1 ( 7.1)
IIIB	1 ( 1.8)	1 ( 2.4)	0 ( 0.0)
IVA	2 ( 3.6)	2 ( 4.8)	0 ( 0.0)			The physiological and biochemical indicators for patients
Pathologic types = adenocarcinoma (%)	67 (100.0)	47 (100.0)	20 (100.0)	1			Overall	HOIT	LOIT	p
Tumor site (%)						PT(mean (SD))	11.36 (0.76)	11.33 (0.77)	11.44 (0.77)	0.528
LL	6 ( 9.4)	3 ( 6.8)	3 ( 15.0)	0.384		INR(mean (SD))	1.06 (0.12)	1.07 (0.14)	1.05 (0.07)	0.539
LU	12 ( 18.8)	9 ( 20.5)	3 ( 15.0)			WBC(mean (SD))	6.67 (2.77)	6.70 (2.87)	6.58 (2.55)	0.859
RL	16 ( 25.0)	13 ( 29.5)	3 ( 15.0)			RBC(mean (SD))	4.72 (0.58)	4.75 (0.63)	4.63 (0.43)	0.366
RM	6 ( 9.4)	5 ( 11.4)	1 ( 5.0)			HGB(mean (SD))	136.64 (15.02)	135.96 (14.97)	138.42 (15.30)	0.479
RU	24 ( 37.5)	14 ( 31.8)	10 ( 50.0)			PLT(mean (SD))	252.15 (68.12)	256.28 (68.74)	241.35 (66.57)	0.344
						HCT(mean (SD))	41.78 (4.32)	41.65 (4.43)	42.15 (4.08)	0.618
						MCV(mean (SD))	89.54 (8.86)	88.93 (9.63)	91.12 (6.37)	0.287
						MCH(mean (SD))	29.09 (3.50)	28.92 (3.64)	29.52 (3.14)	0.459
						RDW-SD(mean (SD))	41.70 (5.43)	41.41 (5.91)	42.48 (3.89)	0.395
						RDW-CV(mean (SD))	13.09 (1.50)	13.16 (1.61)	12.90 (1.19)	0.441
						NEUT#(mean (SD))	4.25 (2.69)	4.31 (2.81)	4.11 (2.41)	0.745
						NEUT%(mean (SD))	60.15 (12.15)	60.24 (12.23)	59.91 (12.17)	0.908
						LY#(mean (SD))	1.79 (0.69)	1.76 (0.62)	1.88 (0.84)	0.433
						LY%(mean (SD))	29.51 (10.53)	29.00 (10.29)	30.82 (11.21)	0.456
						EO#(mean (SD))	0.12 (0.09)	0.13 (0.10)	0.11 (0.07)	0.501
						EO%(mean (SD))	2.09 (1.66)	2.18 (1.84)	1.84 (1.00)	0.368
						BASO#(mean (SD))	0.03 (0.03)	0.03 (0.03)	0.03 (0.02)	0.803
						BASO%(mean (SD))	0.61 (1.22)	0.63 (1.42)	0.55 (0.33)	0.757
						PCT(mean (SD))	0.62 (2.70)	0.77 (3.16)	0.24 (0.06)	0.41
						PDW(mean (SD))	12.57 (8.35)	12.87 (9.70)	11.79 (2.35)	0.585
						MPV(mean (SD))	10.17 (2.69)	10.14 (3.10)	10.27 (1.01)	0.838
