# Supplementary material for: Differential Oral Microbial Input Determines Two Microbiota Pneumo‐Types Associated with Health Status
Source: Adv Sci (Weinh). 2022 Aug 28;9(32):2203115. doi: 10.1002/advs.202203115 (PMC9661847; doi:10.1002/advs.202203115)
Supplement: Supplementary file 7 — Supplemental Table 6 [file ADVS-9-2203115-s007.xlsx]

## Sheet: Sheet1
Response variables	Predictor variables	p-value	Variance inflation factor	Coefficiency	95% CI
					L95%	U95%
DLCO.SB	pneumotype	0.03	1.01	12.88	1.08		24.68
	weight	0.03	1.01	0.59	0.07		1.1
DLCO.VA	pneumotype	0.05	1.01	13.09	-1.22		27.4
	drinking	0.12	1.04	-12.29	-28.07		3.5
	weight	0.02	1.05	0.77	0.13		1.41
IL-1β	pneumotype	0.04		-0.17	-0.33		-0.01
IL-1RA	pneumotype	0.01	1.01	-0.46	-0.7		-0.22
	smoking	0.09	1.54	0.23	-0.04		0.5
	drinking	0.03	1.14	0.29	0.03		0.55
	gender	0.27	2.9	0.2	-0.16		0.57
	height	0.45	3.13	-0.01	-0.03		0.01
	weight	0.23	1.82	0.01	-0.01		0.02
PDGF-AA	pneumotype	0.03	1.25	-0.15	-0.34		0.03
	diabetes	0.16	1.23	-0.24	-0.59		0.1
	heartdisease	0.09	1.03	0.47	-0.07		1
	gender	0.03	1.03	0.16	0.02		0.31
RANTES	pneumotype	0.04	1.01	-0.3	-0.59		-0.02
	native	0.1	1.06	0.25	-0.05		0.55
	drinking	0.04	1.01	0.29	0.02		0.57
	stage	0.2	1.07	0.06	-0.03		0.15
VEGF-A	pneumotype	0.04		-0.15	-0.29		-0.01
hospital stay	pneumotype	0.03	1.01	-0.05	-0.11		0
	age	0.06	1.01	0	0		0.01
