# Supplementary material for: Differential Oral Microbial Input Determines Two Microbiota Pneumo‐Types Associated with Health Status
Source: Adv Sci (Weinh). 2022 Aug 28;9(32):2203115. doi: 10.1002/advs.202203115 (PMC9661847; doi:10.1002/advs.202203115)
Supplement: Supplementary file 8 — Supplemental Table 7 [file ADVS-9-2203115-s001.xlsx]

## Sheet: seq
Sample_ID	Total Reads	Total Bases	N	Q20	Q30	GC
Sampling control 1	12054 (0.01 M)	2396476 (0.00 G)	0	0.98	0.95	0.54
Sampling control 2	13540 (0.01 M)	3222511 (0.00 G)	0	0.97	0.93	0.52
PCR control	36450 (0.04 M)	8602176 (0.01 G)	0	0.97	0.93	0.52
DNA extraction control	8567 (0.01 M)	1555062 (0.00 G)	0	0.97	0.92	0.53
Mock_community 1	93977 (0.09 M)	23407412 (0.02 G)	0	0.97	0.92	0.55
Mock_community 2	118571 (0.12 M)	29533009 (0.03 G)	0	0.97	0.93	0.53
HC015T	100000 (0.10 M)	22348513 (0.02 G)	0	0.98	0.95	0.51
HC015V	100000 (0.10 M)	22399107 (0.02 G)	0	0.98	0.94	0.48
HC020B	100000 (0.10 M)	22388430 (0.02 G)	0	0.97	0.92	0.5
HC022V	100000 (0.10 M)	22289134 (0.02 G)	0	0.97	0.91	0.51
HC024V	100000 (0.10 M)	22340327 (0.02 G)	0	0.97	0.92	0.5
HC026T	100000 (0.10 M)	22392052 (0.02 G)	0	0.97	0.92	0.51
HC036B	100000 (0.10 M)	22391897 (0.02 G)	0	0.97	0.92	0.51
HC036N	100000 (0.10 M)	22292845 (0.02 G)	0	0.97	0.92	0.51
LC064V	100000 (0.10 M)	22397061 (0.02 G)	0	0.98	0.94	0.5
LC069V	100000 (0.10 M)	22397990 (0.02 G)	0	0.98	0.95	0.52
LC082R	100000 (0.10 M)	22400226 (0.02 G)	0	0.98	0.94	0.5
LC089V	100000 (0.10 M)	22298446 (0.02 G)	0	0.98	0.94	0.5
LC091N	100000 (0.10 M)	22341835 (0.02 G)	0	0.97	0.92	0.52
LC092V	100000 (0.10 M)	22345119 (0.02 G)	0	0.97	0.92	0.5
LC099T	100000 (0.10 M)	22391721 (0.02 G)	0	0.97	0.92	0.51
LC101N	100000 (0.10 M)	22291018 (0.02 G)	0	0.97	0.92	0.53
LC121R	100000 (0.10 M)	22392248 (0.02 G)	0	0.97	0.92	0.51
LC009R	100442 (0.10 M)	22491870 (0.02 G)	0	0.97	0.95	0.51
HC023T	102000 (0.10 M)	22840349 (0.02 G)	0	0.97	0.92	0.51
HC030V	102000 (0.10 M)	22781122 (0.02 G)	0	0.97	0.92	0.5
HC035N	102000 (0.10 M)	22789130 (0.02 G)	0	0.97	0.92	0.51
HC035V	102000 (0.10 M)	22733899 (0.02 G)	0	0.97	0.92	0.5
HC037B	102000 (0.10 M)	22786260 (0.02 G)	0	0.97	0.92	0.51
HC038N	102000 (0.10 M)	22790122 (0.02 G)	0	0.97	0.92	0.52
HC039V	102000 (0.10 M)	22835010 (0.02 G)	0	0.97	0.91	0.51
LC063N	102000 (0.10 M)	22742120 (0.02 G)	0	0.98	0.94	0.52
LC063T	102000 (0.10 M)	22739896 (0.02 G)	0	0.98	0.94	0.51
LC064T	102000 (0.10 M)	22843296 (0.02 G)	0	0.98	0.94	0.5
LC065T	102000 (0.10 M)	22792357 (0.02 G)	0	0.98	0.95	0.51
LC067N	102000 (0.10 M)	22845628 (0.02 G)	0	0.98	0.94	0.5
LC074N	102000 (0.10 M)	22838207 (0.02 G)	0	0.98	0.94	0.52
LC085T	102000 (0.10 M)	22793322 (0.02 G)	0	0.98	0.95	0.51
LC097N	102000 (0.10 M)	22788511 (0.02 G)	0	0.97	0.92	0.53
LC098T	102000 (0.10 M)	22738457 (0.02 G)	0	0.97	0.92	0.51
LC102V	102000 (0.10 M)	22742760 (0.02 G)	0	0.97	0.92	0.5
LC109N	102000 (0.10 M)	22788698 (0.02 G)	0	0.97	0.92	0.53
LC110R	102000 (0.10 M)	22787429 (0.02 G)	0	0.97	0.92	0.5
LC119N	102000 (0.10 M)	22842633 (0.02 G)	0	0.97	0.92	0.53
LC119V	102000 (0.10 M)	22785805 (0.02 G)	0	0.97	0.92	0.51
LC120R	102000 (0.10 M)	22734501 (0.02 G)	0	0.97	0.91	0.51
LC121N	102000 (0.10 M)	22789299 (0.02 G)	0	0.97	0.92	0.51
LC102R	102884 (0.10 M)	22929832 (0.02 G)	0	0.96	0.91	0.51
HC011B	103224 (0.10 M)	23069306 (0.02 G)	0	0.97	0.93	0.51
LC063V	104000 (0.10 M)	23190063 (0.02 G)	0	0.98	0.94	0.5
LC064R	104000 (0.10 M)	23243595 (0.02 G)	0	0.98	0.94	0.51
LC069T	104000 (0.10 M)	23186670 (0.02 G)	0	0.98	0.95	0.52
LC080N	104000 (0.10 M)	23184231 (0.02 G)	0	0.98	0.95	0.53
LC086R	104000 (0.10 M)	23244785 (0.02 G)	0	0.98	0.95	0.51
LC099L	105712 (0.11 M)	23669105 (0.02 G)	0	0.97	0.92	0.51
LC065N	106000 (0.11 M)	23688394 (0.02 G)	0	0.98	0.95	0.54
LC067V	106000 (0.11 M)	23635944 (0.02 G)	0	0.98	0.94	0.5
LC069R	106000 (0.11 M)	23689874 (0.02 G)	0	0.98	0.95	0.52
LC074T	106000 (0.11 M)	23740358 (0.02 G)	0	0.98	0.94	0.51
LC075R	106000 (0.11 M)	23744959 (0.02 G)	0	0.98	0.94	0.51
LC081R	106000 (0.11 M)	23639165 (0.02 G)	0	0.98	0.95	0.51
LC084V	106000 (0.11 M)	23743982 (0.02 G)	0	0.98	0.94	0.51
LC085V	106000 (0.11 M)	23688942 (0.02 G)	0	0.98	0.95	0.5
LC087V	106000 (0.11 M)	23743115 (0.02 G)	0	0.98	0.95	0.5
LC090T	106000 (0.11 M)	23742871 (0.02 G)	0	0.98	0.95	0.51
LC065V	108000 (0.11 M)	24135142 (0.02 G)	0	0.98	0.94	0.51
LC067R	108000 (0.11 M)	24084400 (0.02 G)	0	0.98	0.95	0.51
LC068T	108000 (0.11 M)	24138004 (0.02 G)	0	0.98	0.94	0.51
LC085R	108000 (0.11 M)	24193245 (0.02 G)	0	0.98	0.95	0.51
LC086N	108000 (0.11 M)	24074991 (0.02 G)	0	0.98	0.94	0.53
LC090L	108000 (0.11 M)	24192104 (0.02 G)	0	0.98	0.94	0.53
LC014L	108422 (0.11 M)	24279324 (0.02 G)	0	0.97	0.95	0.51
HC005B	110594 (0.11 M)	24711217 (0.02 G)	0	0.97	0.94	0.5
LC095R	112758 (0.11 M)	25190708 (0.03 G)	0	0.97	0.92	0.51
HC006N	117060 (0.12 M)	26105343 (0.03 G)	0	0.97	0.93	0.51
LC098L	119294 (0.12 M)	26590247 (0.03 G)	0	0.97	0.91	0.51
LC008L	119396 (0.12 M)	26736578 (0.03 G)	0	0.97	0.95	0.51
LC054V	120888 (0.12 M)	26949561 (0.03 G)	0	0.98	0.95	0.5
LC048R	120896 (0.12 M)	27005777 (0.03 G)	0	0.97	0.93	0.51
HC011N	121672 (0.12 M)	27191586 (0.03 G)	0	0.98	0.94	0.53
LC039N	122586 (0.12 M)	27318428 (0.03 G)	0	0.98	0.94	0.53
LC006R	125000 (0.12 M)	27990700 (0.03 G)	0	0.97	0.95	0.5
LC059V	126458 (0.13 M)	28241815 (0.03 G)	0	0.98	0.95	0.5
HC007B	128322 (0.13 M)	28736240 (0.03 G)	0	0.97	0.93	0.5
HC010B	130426 (0.13 M)	29209084 (0.03 G)	0	0.97	0.93	0.51
HC013T	131218 (0.13 M)	29325572 (0.03 G)	0	0.97	0.94	0.51
HC009N	131282 (0.13 M)	29274629 (0.03 G)	0	0.97	0.93	0.52
HC006B	131576 (0.13 M)	29335026 (0.03 G)	0	0.97	0.92	0.5
LC048T	132066 (0.13 M)	29448019 (0.03 G)	0	0.98	0.94	0.51
LC035L	133080 (0.13 M)	29724057 (0.03 G)	0	0.97	0.94	0.51
HC012N	133846 (0.13 M)	29847259 (0.03 G)	0	0.97	0.93	0.52
HC008T	137322 (0.14 M)	30619470 (0.03 G)	0	0.98	0.94	0.51
LC043L	137496 (0.14 M)	30629951 (0.03 G)	0	0.97	0.93	0.51
LC053V	139294 (0.14 M)	31128269 (0.03 G)	0	0.98	0.95	0.51
LC045T	140038 (0.14 M)	31197847 (0.03 G)	0	0.98	0.94	0.51
LC045N	140218 (0.14 M)	31249357 (0.03 G)	0	0.98	0.94	0.52
HC013N	141222 (0.14 M)	31633932 (0.03 G)	0	0.97	0.93	0.51
LC036N	141632 (0.14 M)	31569440 (0.03 G)	0	0.98	0.94	0.52
LC042V	142888 (0.14 M)	31903570 (0.03 G)	0	0.97	0.94	0.51
HC013V	143986 (0.14 M)	32103441 (0.03 G)	0	0.98	0.95	0.5
HC008N	145186 (0.15 M)	32450510 (0.03 G)	0	0.98	0.94	0.54
HC014T	145956 (0.15 M)	32542576 (0.03 G)	0	0.97	0.93	0.51
LC042N	149002 (0.15 M)	33205436 (0.03 G)	0	0.98	0.94	0.53
LC038L	150174 (0.15 M)	33604252 (0.03 G)	0	0.98	0.94	0.52
LC030V	150330 (0.15 M)	33563776 (0.03 G)	0	0.98	0.94	0.5
HC011T	151436 (0.15 M)	33761715 (0.03 G)	0	0.97	0.93	0.51
HC014V	151570 (0.15 M)	33906187 (0.03 G)	0	0.98	0.95	0.49
HC006V	151888 (0.15 M)	33930972 (0.03 G)	0	0.98	0.95	0.5
HC005N	152252 (0.15 M)	34027693 (0.03 G)	0	0.97	0.93	0.52
LC051V	154140 (0.15 M)	34368448 (0.03 G)	0	0.98	0.94	0.51
HC007V	154290 (0.15 M)	34383169 (0.03 G)	0	0.98	0.95	0.49
LC031R	155136 (0.16 M)	34652327 (0.03 G)	0	0.97	0.94	0.52
LC052N	157690 (0.16 M)	35244289 (0.04 G)	0	0.97	0.93	0.5
HC004V	158052 (0.16 M)	35206851 (0.04 G)	0	0.97	0.94	0.5
HC005V	158192 (0.16 M)	35405530 (0.04 G)	0	0.98	0.95	0.49
HC003B	160730 (0.16 M)	35816590 (0.04 G)	0	0.98	0.94	0.51
LC048N	162576 (0.16 M)	36339047 (0.04 G)	0	0.97	0.94	0.53
LC044R	163268 (0.16 M)	36375152 (0.04 G)	0	0.97	0.94	0.5
LC039T	163570 (0.16 M)	36435686 (0.04 G)	0	0.98	0.94	0.51
HC012V	168506 (0.17 M)	37642666 (0.04 G)	0	0.98	0.95	0.51
LC031V	168696 (0.17 M)	37581930 (0.04 G)	0	0.97	0.94	0.51
LC058V	169338 (0.17 M)	37878784 (0.04 G)	0	0.98	0.95	0.48
HC007T	169440 (0.17 M)	37868756 (0.04 G)	0	0.97	0.94	0.51
HC010V	169732 (0.17 M)	37841826 (0.04 G)	0	0.98	0.95	0.51
HC012T	170134 (0.17 M)	38099772 (0.04 G)	0	0.97	0.94	0.5
LC044T	170698 (0.17 M)	38120407 (0.04 G)	0	0.97	0.94	0.52
HC010N	172048 (0.17 M)	38537394 (0.04 G)	0	0.97	0.93	0.51
LC039V	172434 (0.17 M)	38499994 (0.04 G)	0	0.97	0.94	0.51
LC052V	173594 (0.17 M)	38860951 (0.04 G)	0	0.98	0.95	0.51
HC011V	174208 (0.17 M)	38991691 (0.04 G)	0	0.98	0.95	0.5
LC059N	174854 (0.17 M)	38991950 (0.04 G)	0	0.97	0.93	0.5
LC033T	175112 (0.18 M)	39008512 (0.04 G)	0	0.98	0.94	0.51
LC035V	179096 (0.18 M)	40070104 (0.04 G)	0	0.98	0.94	0.51
LC035N	180422 (0.18 M)	40305166 (0.04 G)	0	0.98	0.94	0.53
LC038V	181720 (0.18 M)	40664429 (0.04 G)	0	0.98	0.94	0.5
LC042L	183374 (0.18 M)	40939051 (0.04 G)	0	0.97	0.93	0.47
HC008V	186168 (0.19 M)	41684216 (0.04 G)	0	0.98	0.95	0.51
HC003N	186206 (0.19 M)	41493477 (0.04 G)	0	0.98	0.94	0.53
LC033R	186522 (0.19 M)	41738744 (0.04 G)	0	0.98	0.94	0.51
LC054T	186786 (0.19 M)	41738359 (0.04 G)	0	0.97	0.93	0.51
LC038N	187018 (0.19 M)	41779315 (0.04 G)	0	0.98	0.94	0.52
LC029V	188022 (0.19 M)	42082810 (0.04 G)	0	0.98	0.94	0.51
LC042T	188828 (0.19 M)	42065862 (0.04 G)	0	0.97	0.93	0.52
LC043N	189170 (0.19 M)	42348204 (0.04 G)	0	0.98	0.94	0.53
LC036T	190252 (0.19 M)	42381433 (0.04 G)	0	0.98	0.94	0.51
LC058N	191148 (0.19 M)	42721834 (0.04 G)	0	0.97	0.93	0.51
LC058T	192148 (0.19 M)	42842033 (0.04 G)	0	0.98	0.94	0.51
HC010T	193452 (0.19 M)	43229662 (0.04 G)	0	0.97	0.94	0.51
HC004T	193466 (0.19 M)	43293592 (0.04 G)	0	0.98	0.94	0.52
LC033N	194540 (0.19 M)	43358042 (0.04 G)	0	0.97	0.94	0.53
HC009V	194782 (0.19 M)	43511179 (0.04 G)	0	0.98	0.95	0.5
HC003V	195246 (0.20 M)	43587725 (0.04 G)	0	0.98	0.94	0.5
LC052R	195376 (0.20 M)	43562716 (0.04 G)	0	0.97	0.93	0.51
LC053T	198700 (0.20 M)	44505358 (0.04 G)	0	0.97	0.93	0.5
HC007N	198796 (0.20 M)	44528744 (0.04 G)	0	0.97	0.93	0.52
HC004N	199986 (0.20 M)	44769861 (0.04 G)	0	0.98	0.94	0.52
LC033V	202604 (0.20 M)	45233611 (0.05 G)	0	0.98	0.94	0.51
HC014N	204282 (0.20 M)	45655946 (0.05 G)	0	0.97	0.93	0.51
LC038T	210540 (0.21 M)	47002608 (0.05 G)	0	0.98	0.94	0.51
LC039R	212574 (0.21 M)	47571572 (0.05 G)	0	0.97	0.94	0.51
HC009T	215264 (0.22 M)	48206902 (0.05 G)	0	0.97	0.93	0.51
HC006T	217310 (0.22 M)	48663183 (0.05 G)	0	0.97	0.94	0.51
HC005T	218078 (0.22 M)	48627449 (0.05 G)	0	0.97	0.93	0.51
LC052T	219318 (0.22 M)	48895513 (0.05 G)	0	0.97	0.93	0.51
LC036R	219652 (0.22 M)	49140631 (0.05 G)	0	0.98	0.94	0.51
LC044N	221516 (0.22 M)	49479769 (0.05 G)	0	0.98	0.94	0.53
LC043V	223138 (0.22 M)	49699638 (0.05 G)	0	0.98	0.94	0.5
LC044V	224852 (0.22 M)	50314841 (0.05 G)	0	0.97	0.94	0.51
LC036V	225290 (0.23 M)	50308266 (0.05 G)	0	0.98	0.94	0.5
LC043T	229912 (0.23 M)	51448610 (0.05 G)	0	0.98	0.94	0.51
LC045V	230864 (0.23 M)	51544476 (0.05 G)	0	0.98	0.94	0.51
LC059T	232276 (0.23 M)	52013077 (0.05 G)	0	0.97	0.93	0.51
HC001B	236826 (0.24 M)	53012642 (0.05 G)	0	0.98	0.94	0.51
LC054N	238104 (0.24 M)	53334361 (0.05 G)	0	0.97	0.93	0.51
LC053N	238712 (0.24 M)	53230533 (0.05 G)	0	0.97	0.93	0.49
HC002N	241028 (0.24 M)	53847165 (0.05 G)	0	0.98	0.94	0.54
LC035T	241708 (0.24 M)	53962687 (0.05 G)	0	0.98	0.94	0.51
HC004B	241856 (0.24 M)	54127164 (0.05 G)	0	0.97	0.94	0.51
LC045R	242604 (0.24 M)	54300157 (0.05 G)	0	0.98	0.94	0.51
LC020L	250258 (0.25 M)	55916742 (0.06 G)	0	0.97	0.93	0.51
LC058R	253582 (0.25 M)	56545206 (0.06 G)	0	0.97	0.93	0.51
HC001T	259456 (0.26 M)	58089471 (0.06 G)	0	0.98	0.94	0.51
HC003T	266370 (0.27 M)	59372350 (0.06 G)	0	0.98	0.94	0.51
LC018R	268148 (0.27 M)	60046998 (0.06 G)	0	0.97	0.93	0.52
HC032N	26938 (0.03 M)	5997677 (0.01 G)	0	0.97	0.91	0.52
LC025R	275434 (0.28 M)	61528812 (0.06 G)	0	0.97	0.94	0.5
LC051L	277324 (0.28 M)	61976130 (0.06 G)	0	0.97	0.93	0.51
LC016R	277754 (0.28 M)	62166497 (0.06 G)	0	0.97	0.93	0.5
LC029R	289866 (0.29 M)	64594131 (0.06 G)	0	0.98	0.94	0.51
HC002T	296672 (0.30 M)	66289791 (0.07 G)	0	0.98	0.94	0.52
LC059R	350884 (0.35 M)	78587643 (0.08 G)	0	0.97	0.93	0.51
LC022R	378864 (0.38 M)	84616330 (0.08 G)	0	0.97	0.93	0.49
LC030R	389590 (0.39 M)	87197583 (0.09 G)	0	0.97	0.93	0.49
LC054R	407862 (0.41 M)	91163361 (0.09 G)	0	0.97	0.93	0.54
HC001N	414598 (0.41 M)	92833755 (0.09 G)	0	0.97	0.93	0.47
LC053L	441562 (0.44 M)	98909723 (0.10 G)	0	0.97	0.92	0.48
LC097R	58686 (0.06 M)	13136302 (0.01 G)	0	0.97	0.92	0.53
LC108R	61378 (0.06 M)	13677278 (0.01 G)	0	0.96	0.9	0.5
LC011R	63990 (0.06 M)	14296839 (0.01 G)	0	0.97	0.95	0.52
LC096R	69148 (0.07 M)	15412455 (0.02 G)	0	0.97	0.92	0.52
HC014B	71158 (0.07 M)	15901619 (0.02 G)	0	0.97	0.94	0.51
HC009B	75616 (0.08 M)	16861069 (0.02 G)	0	0.97	0.93	0.51
LC094L	77232 (0.08 M)	17252652 (0.02 G)	0	0.97	0.91	0.51
HC008B	79506 (0.08 M)	17769618 (0.02 G)	0	0.97	0.93	0.52
HC012B	80730 (0.08 M)	18000292 (0.02 G)	0	0.97	0.92	0.49
LC091R	80924 (0.08 M)	18117177 (0.02 G)	0	0.97	0.91	0.5
LC001R	82848 (0.08 M)	18509720 (0.02 G)	0	0.97	0.95	0.5
HC021N	84000 (0.08 M)	18807676 (0.02 G)	0	0.97	0.91	0.51
HC025B	84000 (0.08 M)	18723196 (0.02 G)	0	0.96	0.91	0.49
HC025V	84000 (0.08 M)	18723227 (0.02 G)	0	0.97	0.92	0.51
HC027V	84000 (0.08 M)	18764765 (0.02 G)	0	0.97	0.92	0.5
HC029B	84000 (0.08 M)	18802809 (0.02 G)	0	0.97	0.92	0.52
HC029V	84000 (0.08 M)	18804027 (0.02 G)	0	0.97	0.92	0.5
HC031B	84000 (0.08 M)	18723577 (0.02 G)	0	0.96	0.91	0.51
HC031V	84000 (0.08 M)	18723937 (0.02 G)	0	0.96	0.91	0.51
HC034T	84000 (0.08 M)	18769196 (0.02 G)	0	0.97	0.92	0.51
HC037N	84000 (0.08 M)	18809203 (0.02 G)	0	0.97	0.91	0.5
HC037T	84000 (0.08 M)	18768254 (0.02 G)	0	0.97	0.92	0.51
LC091V	84000 (0.08 M)	18814033 (0.02 G)	0	0.97	0.92	0.51
LC096N	84000 (0.08 M)	18807230 (0.02 G)	0	0.96	0.91	0.51
LC101V	84000 (0.08 M)	18768669 (0.02 G)	0	0.97	0.92	0.51
LC109T	84000 (0.08 M)	18769513 (0.02 G)	0	0.97	0.92	0.51
LC110T	84000 (0.08 M)	18766028 (0.02 G)	0	0.97	0.91	0.51
LC119R	84000 (0.08 M)	18767808 (0.02 G)	0	0.97	0.92	0.51
HC022N	86000 (0.09 M)	19213335 (0.02 G)	0	0.97	0.92	0.54
HC025N	86000 (0.09 M)	19213431 (0.02 G)	0	0.97	0.91	0.51
HC028V	86000 (0.09 M)	19169612 (0.02 G)	0	0.97	0.92	0.5
HC032T	86000 (0.09 M)	19259134 (0.02 G)	0	0.97	0.92	0.51
HC036V	86000 (0.09 M)	19252914 (0.02 G)	0	0.97	0.92	0.5
LC095N	86000 (0.09 M)	19170894 (0.02 G)	0	0.96	0.91	0.51
LC096V	86000 (0.09 M)	19168416 (0.02 G)	0	0.97	0.91	0.49
LC099V	86000 (0.09 M)	19172942 (0.02 G)	0	0.97	0.92	0.5
LC120V	86000 (0.09 M)	19158469 (0.02 G)	0	0.96	0.91	0.49
LC109R	86474 (0.09 M)	19360703 (0.02 G)	0	0.97	0.92	0.51
HC022T	88000 (0.09 M)	19617753 (0.02 G)	0	0.96	0.91	0.51
HC029T	88000 (0.09 M)	19707273 (0.02 G)	0	0.97	0.92	0.51
HC032V	88000 (0.09 M)	19703535 (0.02 G)	0	0.97	0.92	0.5
HC034N	88000 (0.09 M)	19705143 (0.02 G)	0	0.97	0.92	0.52
HC034V	88000 (0.09 M)	19658819 (0.02 G)	0	0.97	0.92	0.51
HC035B	88000 (0.09 M)	19617485 (0.02 G)	0	0.96	0.91	0.5
HC037V	88000 (0.09 M)	19658252 (0.02 G)	0	0.97	0.92	0.5
HC038B	88000 (0.09 M)	19614471 (0.02 G)	0	0.97	0.91	0.51
LC094N	88000 (0.09 M)	19657975 (0.02 G)	0	0.97	0.91	0.49
LC095T	88000 (0.09 M)	19618489 (0.02 G)	0	0.97	0.91	0.5
LC102N	88000 (0.09 M)	19703642 (0.02 G)	0	0.96	0.91	0.52
LC108N	88000 (0.09 M)	19704658 (0.02 G)	0	0.97	0.92	0.51
LC109V	88000 (0.09 M)	19614830 (0.02 G)	0	0.97	0.92	0.49
LC110N	88000 (0.09 M)	19700641 (0.02 G)	0	0.96	0.91	0.5
LC116R	88000 (0.09 M)	19659361 (0.02 G)	0	0.96	0.91	0.48
LC121T	88000 (0.09 M)	19704982 (0.02 G)	0	0.97	0.91	0.5
LC121V	88000 (0.09 M)	19700083 (0.02 G)	0	0.97	0.92	0.5
LC123T	88000 (0.09 M)	19619239 (0.02 G)	0	0.97	0.91	0.51
LC123V	88000 (0.09 M)	19617739 (0.02 G)	0	0.96	0.9	0.48
LC002L	88008 (0.09 M)	19620325 (0.02 G)	0	0.97	0.95	0.5
HC020N	90000 (0.09 M)	20063242 (0.02 G)	0	0.97	0.91	0.51
HC020V	90000 (0.09 M)	20149415 (0.02 G)	0	0.97	0.92	0.5
HC024T	90000 (0.09 M)	20109211 (0.02 G)	0	0.97	0.92	0.51
HC028B	90000 (0.09 M)	20057055 (0.02 G)	0	0.97	0.91	0.5
HC029N	90000 (0.09 M)	20064215 (0.02 G)	0	0.97	0.92	0.52
HC031T	90000 (0.09 M)	20060572 (0.02 G)	0	0.97	0.91	0.51
HC036T	90000 (0.09 M)	20150600 (0.02 G)	0	0.97	0.92	0.51
LC068L	90000 (0.09 M)	20112181 (0.02 G)	0	0.98	0.94	0.5
LC072N	90000 (0.09 M)	20112462 (0.02 G)	0	0.98	0.95	0.52
LC085N	90000 (0.09 M)	20109590 (0.02 G)	0	0.98	0.95	0.52
LC086T	90000 (0.09 M)	20066797 (0.02 G)	0	0.98	0.94	0.51
LC087R	90000 (0.09 M)	20070945 (0.02 G)	0	0.98	0.95	0.51
LC088V	90000 (0.09 M)	20114957 (0.02 G)	0	0.98	0.94	0.5
LC090N	90000 (0.09 M)	20155522 (0.02 G)	0	0.98	0.95	0.53
LC092T	90000 (0.09 M)	20061256 (0.02 G)	0	0.97	0.92	0.5
LC094T	90000 (0.09 M)	20109347 (0.02 G)	0	0.97	0.92	0.51
LC095V	90000 (0.09 M)	20108741 (0.02 G)	0	0.97	0.91	0.5
LC096F	90000 (0.09 M)	20149440 (0.02 G)	0	0.97	0.92	0.51
LC097V	90000 (0.09 M)	20152311 (0.02 G)	0	0.97	0.92	0.5
LC098N	90000 (0.09 M)	20058968 (0.02 G)	0	0.97	0.91	0.51
LC099N	90000 (0.09 M)	20152436 (0.02 G)	0	0.96	0.91	0.5
LC102T	90000 (0.09 M)	20150029 (0.02 G)	0	0.97	0.91	0.51
LC116N	90000 (0.09 M)	20154455 (0.02 G)	0	0.97	0.92	0.53
LC116V	90000 (0.09 M)	20103905 (0.02 G)	0	0.97	0.92	0.5
LC123N	90000 (0.09 M)	20151797 (0.02 G)	0	0.97	0.92	0.52
LC123R	90000 (0.09 M)	20058227 (0.02 G)	0	0.97	0.92	0.54
HC016T	92000 (0.09 M)	20512234 (0.02 G)	0	0.98	0.94	0.52
HC021B	92000 (0.09 M)	20553174 (0.02 G)	0	0.96	0.91	0.51
HC021T	92000 (0.09 M)	20552997 (0.02 G)	0	0.97	0.92	0.51
HC023V	92000 (0.09 M)	20597237 (0.02 G)	0	0.96	0.91	0.5
HC024B	92000 (0.09 M)	20553927 (0.02 G)	0	0.97	0.92	0.51
HC026V	92000 (0.09 M)	20598279 (0.02 G)	0	0.97	0.92	0.51
HC027N	92000 (0.09 M)	20599165 (0.02 G)	0	0.97	0.91	0.51
HC030N	92000 (0.09 M)	20600735 (0.02 G)	0	0.97	0.92	0.51
HC031N	92000 (0.09 M)	20554407 (0.02 G)	0	0.97	0.92	0.52
HC032B	92000 (0.09 M)	20597730 (0.02 G)	0	0.97	0.92	0.5
HC034B	92000 (0.09 M)	20553892 (0.02 G)	0	0.97	0.92	0.51
HC038T	92000 (0.09 M)	20509398 (0.02 G)	0	0.97	0.92	0.51
LC063R	92000 (0.09 M)	20607814 (0.02 G)	0	0.98	0.94	0.51
LC064N	92000 (0.09 M)	20605555 (0.02 G)	0	0.98	0.94	0.49
LC072T	92000 (0.09 M)	20558615 (0.02 G)	0	0.98	0.95	0.5
LC075T	92000 (0.09 M)	20560465 (0.02 G)	0	0.98	0.95	0.51
LC082N	92000 (0.09 M)	20553749 (0.02 G)	0	0.98	0.94	0.52
LC082T	92000 (0.09 M)	20556963 (0.02 G)	0	0.98	0.95	0.52
LC084N	92000 (0.09 M)	20604081 (0.02 G)	0	0.98	0.95	0.52
LC097T	92000 (0.09 M)	20549868 (0.02 G)	0	0.97	0.91	0.5
LC119T	92000 (0.09 M)	20552757 (0.02 G)	0	0.97	0.92	0.5
HC015N	94000 (0.09 M)	21001667 (0.02 G)	0	0.98	0.94	0.51
HC022B	94000 (0.09 M)	20952476 (0.02 G)	0	0.97	0.91	0.5
HC026B	94000 (0.09 M)	21048665 (0.02 G)	0	0.97	0.92	0.51
HC027B	94000 (0.09 M)	20999675 (0.02 G)	0	0.97	0.92	0.51
HC027T	94000 (0.09 M)	21003920 (0.02 G)	0	0.97	0.92	0.51
HC030B	94000 (0.09 M)	20992849 (0.02 G)	0	0.97	0.92	0.52
HC035T	94000 (0.09 M)	20953959 (0.02 G)	0	0.97	0.92	0.51
HC039N	94000 (0.09 M)	20955462 (0.02 G)	0	0.97	0.92	0.52
LC065R	94000 (0.09 M)	21056200 (0.02 G)	0	0.98	0.95	0.51
LC067T	94000 (0.09 M)	21051156 (0.02 G)	0	0.98	0.95	0.51
LC069N	94000 (0.09 M)	20958366 (0.02 G)	0	0.98	0.94	0.52
LC080V	94000 (0.09 M)	21056764 (0.02 G)	0	0.98	0.94	0.52
LC081N	94000 (0.09 M)	21048752 (0.02 G)	0	0.98	0.95	0.53
LC084R	94000 (0.09 M)	20963067 (0.02 G)	0	0.98	0.94	0.51
LC084T	94000 (0.09 M)	21053165 (0.02 G)	0	0.98	0.95	0.51
LC087T	94000 (0.09 M)	21050506 (0.02 G)	0	0.98	0.95	0.51
LC088R	94000 (0.09 M)	21055952 (0.02 G)	0	0.98	0.94	0.51
LC089N	94000 (0.09 M)	20953066 (0.02 G)	0	0.98	0.95	0.53
LC091T	94000 (0.09 M)	21000881 (0.02 G)	0	0.97	0.91	0.5
LC092N	94000 (0.09 M)	20954358 (0.02 G)	0	0.97	0.92	0.53
HC013B	95120 (0.10 M)	21303150 (0.02 G)	0	0.97	0.93	0.51
LC092R	95858 (0.10 M)	21414301 (0.02 G)	0	0.97	0.91	0.51
HC023B	96000 (0.10 M)	21494740 (0.02 G)	0	0.97	0.91	0.51
HC028N	96000 (0.10 M)	21447572 (0.02 G)	0	0.97	0.92	0.51
HC028T	96000 (0.10 M)	21396352 (0.02 G)	0	0.97	0.91	0.5
HC038V	96000 (0.10 M)	21396672 (0.02 G)	0	0.97	0.92	0.5
HC039B	96000 (0.10 M)	21497043 (0.02 G)	0	0.97	0.91	0.51
LC068N	96000 (0.10 M)	21452107 (0.02 G)	0	0.98	0.95	0.52
LC080L	96000 (0.10 M)	21406011 (0.02 G)	0	0.98	0.94	0.51
LC080T	96000 (0.10 M)	21405316 (0.02 G)	0	0.98	0.94	0.52
LC081T	96000 (0.10 M)	21501059 (0.02 G)	0	0.98	0.94	0.52
LC086V	96000 (0.10 M)	21407204 (0.02 G)	0	0.98	0.94	0.51
LC087N	96000 (0.10 M)	21497932 (0.02 G)	0	0.98	0.94	0.52
LC088T	96000 (0.10 M)	21453800 (0.02 G)	0	0.98	0.95	0.51
LC098V	96000 (0.10 M)	21444459 (0.02 G)	0	0.97	0.92	0.49
LC108T	96000 (0.10 M)	21498058 (0.02 G)	0	0.97	0.92	0.51
LC108V	96000 (0.10 M)	21450261 (0.02 G)	0	0.97	0.92	0.5
LC116T	96000 (0.10 M)	21447706 (0.02 G)	0	0.97	0.92	0.51
LC120N	96000 (0.10 M)	21496393 (0.02 G)	0	0.97	0.92	0.52
LC120T	96000 (0.10 M)	21399797 (0.02 G)	0	0.97	0.91	0.51
LC012R	97340 (0.10 M)	21799063 (0.02 G)	0	0.97	0.95	0.51
HC016N	98000 (0.10 M)	21847262 (0.02 G)	0	0.98	0.94	0.53
HC016V	98000 (0.10 M)	21902395 (0.02 G)	0	0.98	0.94	0.51
HC020T	98000 (0.10 M)	21942362 (0.02 G)	0	0.97	0.92	0.5
HC021V	98000 (0.10 M)	21893747 (0.02 G)	0	0.97	0.92	0.51
HC023N	98000 (0.10 M)	21844790 (0.02 G)	0	0.97	0.91	0.51
HC024N	98000 (0.10 M)	21942852 (0.02 G)	0	0.97	0.92	0.52
HC025T	98000 (0.10 M)	21846965 (0.02 G)	0	0.97	0.92	0.51
HC030T	98000 (0.10 M)	21894920 (0.02 G)	0	0.97	0.91	0.51
HC039T	98000 (0.10 M)	21945420 (0.02 G)	0	0.96	0.91	0.51
LC075N	98000 (0.10 M)	21894339 (0.02 G)	0	0.98	0.95	0.53
LC088N	98000 (0.10 M)	21896850 (0.02 G)	0	0.98	0.94	0.52
LC089L	98000 (0.10 M)	21854061 (0.02 G)	0	0.98	0.94	0.52
LC089T	98000 (0.10 M)	21852358 (0.02 G)	0	0.98	0.95	0.5
LC094V	98000 (0.10 M)	21945781 (0.02 G)	0	0.97	0.92	0.51
LC101T	98000 (0.10 M)	21845362 (0.02 G)	0	0.97	0.91	0.51
LC110V	98000 (0.10 M)	21891612 (0.02 G)	0	0.97	0.92	0.51
LC101L	98062 (0.10 M)	21858520 (0.02 G)	0	0.97	0.91	0.48
