# Supplementary material for: Differential Oral Microbial Input Determines Two Microbiota Pneumo‐Types Associated with Health Status
Source: Adv Sci (Weinh). 2022 Aug 28;9(32):2203115. doi: 10.1002/advs.202203115 (PMC9661847; doi:10.1002/advs.202203115)
Supplement: Supplementary file 9 — Supplemental Table 8 [file ADVS-9-2203115-s003.xlsx]

## Sheet: Sheet1
ASV_ID	Taxon	PCR control	DNA extraction control	HC001B	HC003B	HC004B	HC005B	HC006B	HC007B	HC008B	HC009B	HC010B	HC011B	HC012B	HC013B	HC014B	HC020B	HC021B	HC022B	HC023B	HC024B	HC025B	HC026B	HC027B	HC028B	HC029B	HC030B	HC031B	HC032B	HC034B	HC035B	HC036B	HC037B	HC038B	HC039B	LC001R	LC002L	LC006R	LC008L	LC009R	LC011R	LC012R	LC014L	LC016R	LC018R	LC020L	LC022R	LC025R	LC029R
08bdc6c81f6b9daab3d132b54e1d45bc	D_0__Bacteria;D_1__Actinobacteria;D_2__Actinobacteria;D_3__Corynebacteriales;D_4__Nocardiaceae;D_5__Rhodococcus	18.986	13.2864	0	0	0	0	0	0	0	0	0	0	0	0	0	0	0.0265456	0	0	0	0	0	0	0	0.141649	0.0253201	0	0	0	0	0	0	0.0861005	0	0	0	0	0	0	0	0	0	0	0	0	0	0	0
d404761182ab38195d5245681f2452f5	D_0__Bacteria;D_1__Proteobacteria;D_2__Alphaproteobacteria;D_3__Sphingomonadales;D_4__Sphingomonadaceae;D_5__Sphingomonas	13.7794	10.814	0	0	0	0	0	0	0	0	0	0	0	0	0	0	0	0	0	0	0	0	0	0	0.295101	0	0	0	0	0	0	0	0	0	0	0	0	0	0	0	0	0	0	0	0	0	0	0
eb0c1770f8003ef04e74ce5daed81b65	D_0__Bacteria;D_1__Proteobacteria;D_2__Alphaproteobacteria;D_3__Rhizobiales;D_4__Rhizobiaceae;D_5__Mesorhizobium	12.0094	13.4704	0	0	0	0	0	0	0	0	0	0	0	0	0	0	0	0	0	0	0	0	0	0	0	0	0	0	0	0	0	0	0	0	0	0	0	0	0	0	0	0	0	0	0	0	0	0
346f73a2b15e54f863a401bf3a30e105	D_0__Bacteria;D_1__Proteobacteria;D_2__Gammaproteobacteria;D_3__Betaproteobacteriales;D_4__Nitrosomonadaceae;D_5__MND1;D_6__metagenome	5.23218	5.59035	0	0	0	0	0	0	0	0	0	0	0	0	0	0	0	0	0	0	0	0	0	0	0	0	0	0	0	0	0	0	0	0	0	0	0	0	0	0	0	0	0	0	0	0	0	0
d5c62883f6e56836e55aefb9a15623a5	D_0__Bacteria;D_1__Proteobacteria;D_2__Alphaproteobacteria;D_3__Elsterales;D_4__Elsteraceae;D_5__Elstera	4.98267	4.82803	0	0	0	0	0	0	0	0	0	0	0	0	0	0	0	0	0	0	0	0	0	0	0	0	0	0	0	0	0	0	0	0	0	0	0	0	0	0	0	0	0	0	0	0	0	0
	sum	54.9896	47.9891	0	0	0	0	0	0	0	0	0	0	0	0	0	0	0.0265456	0	0	0	0	0	0	0	0.43675	0.0253201	0	0	0	0	0	0	0.0861005	0	0	0	0	0	0	0	0	0	0	0	0	0	0	0
ASV_ID	Taxon	Sampling control 1	Sampling control 2	HC001B	HC003B	HC004B	HC005B	HC006B	HC007B	HC008B	HC009B	HC010B	HC011B	HC012B	HC013B	HC014B	HC020B	HC021B	HC022B	HC023B	HC024B	HC025B	HC026B	HC027B	HC028B	HC029B	HC030B	HC031B	HC032B	HC034B	HC035B	HC036B	HC037B	HC038B	HC039B	LC001R	LC002L	LC006R	LC008L	LC009R	LC011R	LC012R	LC014L	LC016R	LC018R	LC020L	LC022R	LC025R	LC029R
7ac857faac4ba6b5d158d4525e57fb00	D_0__Bacteria;D_1__Proteobacteria;D_2__Gammaproteobacteria;D_3__Betaproteobacteriales;D_4__Burkholderiaceae;D_5__Tepidimonas;D_6__Tepidimonas fonticaldi	2.25665	6.60033	0	0	0	0	0	0	0	0	0	0	0	0	0	0	0	0	0	0	0	0	0	0	0	0	0	0	0	0	0	0	0	0	0	0	0	0	0	0	0	0	0	0	0	0	0	0
b7a7b2ed27726c48f4c8560362deddcf	D_0__Bacteria;D_1__Proteobacteria;D_2__Gammaproteobacteria;D_3__Betaproteobacteriales;D_4__Burkholderiaceae	2.82924	4.97512	0	0	0	0	0	0	0	0	0	0	0	0	0	0	0	0	0	0	0	0	0	0	0	0	0	0	0	0	0	0	0	0	0	0	0	0	0	0	0	0	0	0	0	0	0	0
30e51e970217fff4d7a5b181215fda55	D_0__Bacteria;D_1__Proteobacteria;D_2__Gammaproteobacteria;D_3__Betaproteobacteriales;D_4__Burkholderiaceae;D_5__Tepidimonas;D_6__Tepidimonas fonticaldi	2.59347	5.00829	0	0	0	0	0	0	0	0	0	0	0	0	0	0	0	0	0	0	0	0	0	0	0	0	0	0	0	0	0	0	0	0	0	0	0	0	0	0	0	0	0	0	0	0	0	0
9af50c0f9b44f633a3795f55b8c98408	D_0__Bacteria;D_1__Bacteroidetes;D_2__Bacteroidia;D_3__Flavobacteriales;D_4__Weeksellaceae;D_5__Cloacibacterium	4.07545	3.41625	0	0	0	0	0	0	0	0	0	0	0	0	0	0	0	0	0	0	0	0	0	0	0	0	0	0	0	0	0	0	0	0	0	0	0	0	0	0	0	0	0	0	0	0	0	0
a865ec3a74ce757cab630990961707a2	D_0__Bacteria;D_1__Proteobacteria;D_2__Gammaproteobacteria;D_3__Betaproteobacteriales;D_4__Burkholderiaceae	2.76187	4.70978	0	0	0	0	0	0	0	0	0	0	0	0	0	0	0	0	0	0	0	0	0	0	0	0	0	0	0	0	0	0	0	0	0	0	0	0	0	0	0	0	0	0	0	0	0	0
	sum	14.5167	24.7098	0	0	0	0	0	0	0	0	0	0	0	0	0	0	0	0	0	0	0	0	0	0	0	0	0	0	0	0	0	0	0	0	0	0	0	0	0	0	0	0	0	0	0	0	0	0
[truncated: 53 more columns]
